# Supplementary material for: Cost-effectiveness of comprehensive geriatric assessment: systematic review of economic evaluations
Source: Age Ageing. 2026 Jul 12;55(7):afag203. doi: 10.1093/ageing/afag203 (PMC13356896; doi:10.1093/ageing/afag203)
Supplement: Supplementary_materials_afag203 [file supplementary_materials_afag203.zip]

Archive with 3 entries (3 files):
- Supplementary_materials_afag203.docx
- aa-26-0574-File006.docx
- aa-26-0574-File005.docx
